# Supplementary material for: Parallel study about the effects of psychotherapy on patients with dental phobia determined by anxiety scores and saliva secretion and composition
Source: BMC Oral Health. 2016 Aug 2;17:32. doi: 10.1186/s12903-016-0264-2 (PMC4970277; doi:10.1186/s12903-016-0264-2)
Supplement: Additional file 1: — Statistik Zahnarztphobie 2015-01-18.(XLSX 16 kb) [file 12903_2016_264_MOESM1_ESM.xlsx]

## Sheet: Statistik Zahnarztphobie 2015-0
Proband	Cort_T3	SpT0	SpT1	SpT2	SpT3	Sprate_T0	Sprate_T1	Sprate_T2	Sprate_T3	STAI_T	STAI_S_T0	STAI_S_T1	STAI_S_T2	STAI_S_T3	HAF_T0	HAF_T1	HAF_T2	HAF_T3	Prot_T0	Prot_T1	Prot_T2	Prot_T3	Cort_T0	Cort_T1	Cort_T2	Gewicht	Raucher	Medikamente	Flüssigkeit	Gruppe	filter_$
1		1.2711	1.1153	2.7749	0.7896	0.25422	0.22306	0.55498	0.15792										0.13	0.44	7.3	3.17	1.07516	0.810099		80	1	0	2.5	1	1
2	0.793827	3.2077	2.3741	5.9498	4.6248	0.64154	0.47482	1.18996	0.92496	42	62	47	65	49	49	22	30	34	3.7	3.2	2.21	1.95	0.49705	0.659545	1.31966	75	1	0	7	1	1
3	1.81687	0.4207	0.3292	0.7649	0.8686	0.08414	0.06584	0.15298	0.17372	57	58	43	50	38	44	36	34	32	5	0.7	5.04	2.77	1.17603	0.835463	0.200093	78	1	0	2	1	1
4																														1	1
5		0.5022	1.1976	0.8356		0.10044	0.23952	0.16712		54									1.45	2.56	2.36		1.14714	0.483562	0.879064	90	1	0	1	1	1
6		0.4372	0.4398	3.0062		0.08744	0.08796	0.60124											4.27	3.1	0.16		0.474505	0.021211	0.744832	79	1	0	1	1	1
7		1.7818	1.8863			0.35636	0.37726												0.52	0.07						90	0	1	2	1	1
8		0.4453	0.4576			0.08906	0.09152			66	66	64			52	52			1.54	1.6			1.00948	1.4232		85	0	0	2.5	1	1
9	1.67973	0.9486	1.8805	2.9053	1.1525	0.18972	0.3761	0.58106	0.2305	61	54	62	68	44	50	53	47	25	1.43	0.8	0.43	0.51	1.50705	3.25812	0.987452	90	0	1	3.5	1	1
10	0.494687	1.7761	0.2946	1.0768	0.4385	0.35522	0.05892	0.21536	0.0877	53	67	71	60	59	48	50	51	40	0.44	0.31	2.44	0.37				90	0	1	1.5	1	1
11		0.4859	0.2542			0.09718	0.05084												3.05	2.85			0.308869	0.0124897		75			8	1	1
12		0.5106	0.7474			0.10212	0.14948												3.06	2.96			0.578846	0.435197						1	1
13		3.0777	3.1475			0.61554	0.6295												2.14	2.76			0.78451	0.283284		69	1	0	4	1	1
14	1.46015	0.8843	0.9952	2.2135	1.6505	0.17686	0.19904	0.4427	0.3301	32	60	44	46	48	50	41	30	24	3.87	3.15	1.31	3.01	0.401667	0.384685	0.0622589					1	1
15		1.434	0.38			0.2868	0.076				56	43			36	34			3.35	2.53			0.442199	0.175294						1	1
16	0.801742	0.9176	2.5756	1.561	1.348	0.18352	0.51512	0.3122	0.2696		69	68	52	39	51	53	36	20	2.11	0.83	2.28	0.37	0.911694	0.554013	0.477652					1	1
17		5.4789	5.9348			1.09578	1.18696												1.05	0.35			0.220892	0.165061						1	1
18		0.9155	1.2027			0.1831	0.24054												5.06	3.35			0.295024	0.323634						1	1
19		3.1738	4.1564	1.8493	1.25	0.63476	0.83128	0.36986	0.25	45	53	42	37	37	36	33	19	22	2.37	2.22	3.27	3.37					0	1	3	1	1
20	0.471543	0.8792	0.7092	0.6329	1.3734	0.17584	0.14184	0.12658	0.27468										8.81	2.26	2.28	4.71	0.709329	0.568429	0.622287	67	0	0	2.5	1	1
21	0.250045	0.7194	1.2087	0.825	2.7105	0.14388	0.24174	0.165	0.5421										6.29	2.61	2.78	2.11								1	1
22		0.7522	1.0436			0.15044	0.20872												2.26	2.09			0.517594	0.477862						1	1
23		1.9334	1.3291	6.1296		0.38668	0.26582	1.22592											2.87	3.29	1.7				0.211202					1	1
24		1.6605	1.8368	2.3014	2.7481	0.3321	0.36736	0.46028	0.54962										4.52	4.63	3.69	3.81	0.848412	0.831738	0.772767					1	1
25	0.538258	4.5581	4.756	3.1497	3.0672	0.91162	0.9512	0.62994	0.61344	24	25	26	23	26	12	12	11	11	1.02	0.77	0.71	0.75	0.735338	0.578895	0.341086	75		0	1.5	2	0
26	0.541181	1.8651	2.4506	2.7695	2.7985	0.37302	0.49012	0.5539	0.5597	33	33	38	44	44	19	19	21	17	1.06	0.95	1.14	1.28	0.580128	0.739554	0.579648	71		0	2	2	0
27	0.45258	2.2233	3.0057	5.6758	4.5264	0.44466	0.60114	1.13516	0.90528	25	32	31	27	28	15	16	13	16	1.4	1.41	1.52	0.93	0.397884	0.478875	0.446653	75		0	2.5	2	0
28	0.632978	4.1659	5.0666	5.4114	6.0277	0.83318	1.01332	1.08228	1.20554	32	30	26	32	31	13	13	14	12	1.78	4.69	0.56	1.55	0.819359	0.748934	0.543706	83		0	2.5	2	0
29	0.534055	5.6744	5.6603	4.1409	5.3957	1.13488	1.13206	0.82818	1.07914	29	30	30	38	30	17	15	15	15	0.35	0.49	0.7	0.56	0.725828	0.663464	0.52507	59		0	2.5	2	0
30	0.520497	0.6531	0.7618	0.8597	0.3179	0.13062	0.15236	0.17194	0.06358	41	39	48	44	53	19	23	18	21	0.91	1.03	0.8	0.71	0.370075	0.348305	0.218588	65		0	1.5	2	0
31	0.548908	0.8374	0.6591	1.1391	0.6985	0.16748	0.13182	0.22782	0.1397	37	34	35	33	32	31	29	28	29	1.45	1.19	1.86	1.72	0.29183	0.364859	0.464317	81		0	1.5	2	0
32		1.1597	1.5502			0.23194	0.31004			21	27	34			18	18			3.21	2.69			0.584417	0.53939		74		0	1	2	0
33	0.415448	1.7878	2.1275	1.9741	2.0616	0.35756	0.4255	0.39482	0.41232	37	29	52	30	33	31	31	24	24	1.99	1.77	1.65	2.45	0.897028	0.929186	0.537459	64		0	2	2	0
34	0.929322	1.4701	2.3719	1.9863	2.6592	0.29402	0.47438	0.39726	0.53184	35	34	36	33	35	16	15	13	13	2.47	2.67	3.23	2.68	0.613444	0.76529	0.742707	90		0	2	2	0
35	0.600588	1.5774	1.7691	2.4462	2.8197	0.31548	0.35382	0.48924	0.56394	50	30	48	41	48	15	16	13	12	2.71	1.99	1.61	2.98	0.436924	0.755142	0.602963	72		0	2	2	0
36	0.661067	2.0612	2.5547	1.766	1.5503	0.41224	0.51094	0.3532	0.31006	33	31	39	38	38	15	15	13	13	2.8	2.97	2.21	3.04	0.612843	0.567822	0.719662	69		0	1.5	2	0
37	0.499332	1.8913	1.4461	2.3374	2.6565	0.37826	0.28922	0.46748	0.5313	28	26	31	27	28	22	18	23	21	2.51	2.21	1.27	1.96	0.655728	0.494566	0.425965	85		0	3	2	0
38	1.08156	2.2022	1.9291	3.4123	2.7584	0.44044	0.38582	0.68246	0.55168	24	24	27	27	25	15	14	19	17	1.98	2.22	3.26	2.13	0.920558	1.05196	0.753484	79		0	2	2	0
39	1.7245	2.7683	4.084	2.8021	2.8195	0.55366	0.8168	0.56042	0.5639	34	37	39	40	40	15	15	19	19	2.03	2.86	3.01	2.7	1.09514	0.696934	2.29279	79		0	2	2	0
40		2.6939	2.9991			0.53878	0.59982			30	33	34			17	17			4.03	2.86			0.662636	0.672117		86		0	2	2	0
